# Supplementary material for: Neutrophil-to-Lymphocyte and Platelet-to-Lymphocyte Ratios as Prognostic Biomarkers in Unresectable Hepatocellular Carcinoma Treated with Atezolizumab plus Bevacizumab
Source: Cancers (Basel). 2022 Nov 26;14(23):5834. doi: 10.3390/cancers14235834 (PMC9737420; doi:10.3390/cancers14235834)
Supplement: Supplementary file 1 [file cancers-14-05834-s001.zip]

Archive with 1 entries (1 files):
- cancers-2038166-supplementary.pdf
